# Supplementary material for: Cannabidiol effects on behaviour and immune gene expression in zebrafish (Danio rerio)
Source: PLoS One. 2018 Jul 31;13(7):e0200016. doi: 10.1371/journal.pone.0200016 (PMC6067702; doi:10.1371/journal.pone.0200016)
Supplement: S1 Table — Green scaled numbers indicate significant gene regulation. Blue scaled Percent valid Cq indicates that Cq is below the threshold of 40%. Threshold for fold is 2. Down-regulation marked in red. (XLSX) [file pone.0200016.s001.xlsx]

## Sheet: Resume
Gene	Group	Percent valid Cq	H2O used as control group				Ethanol used as control group					Theshold for t-test	0.05
			t-test	+/-fold	SD	SEM	t-test	+/-fold	SD	SEM		Theshold for valid Cq	0.4
il1b	Water	0.9		1	2.36446	2.49236						Theshold for Folds	2
	EtOH	0.9	0.0222869	2.62382	171.566	180.847		1	0.578033	0.6093
	CBD	0.9	0.00293533	5.1555	7.14121	7.5275	0.0461646	1.96488	2.72169	2.86891
il13	Water	0.9		1	0.494019	0.520741
	EtOH	0.9	0.0394533	1.73107	2.22181	2.34199		1	1.14051	1.2022
	CBD	0.9	0.0347232	1.78248	3.04171	3.20624	0.466492	1.0297	1.75712	1.85217
il4	Water	0.9		1	1.28523	1.35476
	EtOH	0.9	0.0869844	1.73909	3.42324	3.60841		1	0.655766	0.691238
	CBD	0.8	0.158519	1.53974	1.18987	1.33031	0.352232	-1.12947	0.684189	0.764947
il6	Water	0.5		1	1.2544	1.77399
	EtOH	0.7	0.122164	2.00655	147.312	176.071		1	1.62974	1.94791
	CBD	0.6	0.484662	1.03335	2.35478	3.04001	0.189539	-1.94178	1.17355	1.51504
il8	Water	1		1	1.24009	1.24009
	EtOH	1	0.122375	1.78242	57.2524	57.2524		1	0.603425	0.603425
	CBD	1	0.269404	1.37793	2.12814	2.12814	0.238021	-1.29355	1.19397	1.19397
il10	Water	1		1	1.42608	1.42608
	EtOH	1	0.114042	1.87493	9.69248	9.69248		1	2.17675	2.17675		Gene	Group	t-test of % Valid Cq values
	CBD	1	0.416272	1.09543	1.36428	1.36428	0.133959	-1.71159	0.727643	0.727643				Water	Ethanol	CBD
il12	Water	0.4		1	0.13702	0.216648						il12	Valid Cq	0.4	0.6	0.2
	EtOH	0.6	0.287018	1.21186	6.45013	8.32709		1	0.71124	0.918207			Water		0.198936	0.177673
	CBD	0.2	0.0118948	1.59475	0.154999	0.346588	0.291202	1.31596	0.127902	0.285997			Ethanol			0.0369701
il22	Water	0.7		1	0.532545	0.636513
	EtOH	1	0.186706	1.39991	1.97723	1.97723		1	0.702937	0.702937
	CBD	0.8	0.326617	-1.26357	1.17437	1.31298	0.122322	-1.76888	0.83889	0.937907
il17a/f1	Water	0.9		1	0.794968	0.83797
	EtOH	0.7	0.0330263	2.06564	3.96847	4.74323		1	0.873806	1.0444		Gene	Group	t-test of % Valid Cq values
	CBD	0.9	0.0243423	2.63462	5.21112	5.493	0.336021	1.27545	2.52277	2.65923				Water	Ethanol	CBD
il17a/f2	Water	0.3		1	33.6551	61.4455						il17a/f2	Valid Cq	0.3	0.5	0.6
	EtOH	0.5	0.326774	-2.53756	18.4058	26.0297		1	0.802362	1.13471			Water		0.194005	0.0981972
	CBD	0.6	0.0955844	14.3923	18.7757	24.2393	9.88465e-05	36.5213	47.6445	61.5088			Ethanol			0.33666
il17a/f3	Water	0.9		1	1.11474	1.17504
	EtOH	1	0.200974	1.5521	2.62039	2.62039		1	2.06153	2.06153
	CBD	1	0.472647	1.0359	2.30196	2.30196	0.223239	-1.49831	1.48313	1.48313
ifng1	Water	0.9		1	1.09655	1.15587
	EtOH	1	0.206588	1.4091	1.98332	1.98332		1	1.05249	1.05249
	CBD	0.9	0.330477	-1.21497	1.56565	1.65034	0.109937	-1.71202	1.1111	1.1712
mmp9	Water	0.8		1	0.729628	0.815748
	EtOH	0.9	0.00013687	3.96498	6.82244	7.19148		1	0.446401	0.470548
	CBD	1	0.00166284	4.37667	6.03638	6.03638	0.398985	1.10383	1.52242	1.52242
tgfba	Water	1		1	0.399795	0.399795
	EtOH	1	0.00630425	1.86456	3.39294	3.39294		1	0.550961	0.550961
	CBD	1	0.445826	-1.03562	0.728524	0.728524	0.0161344	-1.93098	0.390722	0.390722
tnfa	Water	1		1	1.24241	1.24241
	EtOH	1	0.490525	1.00894	19.2232	19.2232		1	0.745649	0.745649
	CBD	0.9	0.469126	1.02802	0.568806	0.599575	0.476983	1.01892	0.563769	0.594265
gata3	Water	1		1	1.48594	1.48594
	EtOH	1	0.0248179	2.14925	5.66776	5.66776		1	0.688091	0.688091
	CBD	1	0.209166	1.54917	5.78774	5.78774	0.260173	-1.38735	2.69291	2.69291
tbx21	Water	1		1	1.28111	1.28111
	EtOH	1	0.00136195	3.36087	6.46978	6.46978		1	0.414117	0.414117
	CBD	1	0.0293738	2.61081	6.50222	6.50222	0.25425	-1.28729	1.93468	1.93468
saa	Water	1		1	1.40113	1.40113
	EtOH	1	0.091689	2.57368	37.2659	37.2659		1	8.71492	8.71492
	CBD	1	0.207273	1.88492	16.8325	16.8325	0.363044	-1.36541	6.54023	6.54023
s100a10b	Water	1		1	0.5995	0.5995
	EtOH	1	0.0426189	1.61982	1.64131	1.64131		1	0.634613	0.634613
	CBD	1	0.352589	-1.11458	0.650882	0.650882	0.0308119	-1.80542	0.401824	0.401824
ighm	Water	1		1	1.17509	1.17509
	EtOH	0.8	0.00951187	2.61534	2.8282	3.16203		1	0.360257	0.40278
	CBD	0.9	0.376918	1.12713	0.637874	0.672378	0.00176564	-2.32037	0.243897	0.25709
ighz	Water	0.9		1	1.02099	1.07622
	EtOH	1	0.0252767	2.27276	3.29373	3.29373		1	1.36508	1.36508
	CBD	0.9	0.318238	1.27931	4.36398	4.60003	0.125359	-1.77654	1.92012	2.02399
cd4-1	Water	1		1	0.524096	0.524096
	EtOH	0.7	0.00613729	1.76567	1.07613	1.28623		1	0.15813	0.189002
	CBD	0.9	0.0673	-1.38044	0.260849	0.274959	2.07062e-05	-2.4374	0.147734	0.155725
cd8a	Water	1		1	1.62728	1.62728
	EtOH	0.9	0.0192599	2.33231	1.63027	1.71846		1	0.704403	0.742506
	CBD	1	0.036487	2.14726	1.90894	1.90894	0.403369	-1.08618	0.818476	0.818476
